# Supplementary material for: Effect of Non-thermal Atmospheric Plasma on Viability and Histamine-Producing Activity of Psychotrophic Bacteria in Mackerel Fillets
Source: Front Microbiol. 2021 Jul 27;12:653597. doi: 10.3389/fmicb.2021.653597 (PMC8353460; doi:10.3389/fmicb.2021.653597)
Supplement: Supplementary file 1 [file Table_1.XLSX]

## Sheet: Lot 1_3 M psychrotolerans
Test efficacia sanificazione sgombri con acido lattico + SDS e cold gas plasma
Sgombri interi
contaminate sulla cute con 0,02 ml di sospensione circa 10^8/ ml (spot su pelle lungo la linea mediana dall'opercolo alla pinna caudale)
tempo di contatto 18 ore (6°C)
lavaggio con LA (2%) + SDS 0.05%; NaCl0.85% (SF - Controllo)
pelle lavata con LA+SDS trattate e trattate SDS o cold gas plasma+SDS per 30 minuti*
M. psychrotolerans
mix 5 ceppi			T 540 nm	0.35
						a	b
conteggio	inoculo 17 Gennaio 2017		0.1 ml diluizione 10^-6			57	108		82500000	CFU/ml
inoculo 0.02 ml									1650000
Conteggio semine omogenato in 18 ml TSB+ incubato per 1 ora a temp. ambiente								ritagliata parte spot equivalente a circa 2g
			inoculo	Log inoculo
2017-01-18			825000	5.91645
rep 1A	LA+SDS 5' ->* CGP 30'			1.77815		SDS 5'-> CGP 30'		3.40654			SF 5'	6.53148		NI	6	CFU ml-1
		cfu/g	60	4.75333		cfu/g	2550	3.12494		cfu/g		3400000		>10^4
		Niven&PCR				Niven&PCR				Niven&PCR		4.12118	* flora di fondo positiva!!!
rep 1B	LA+SDS 5' ->* CGP 30'			3.60097		SDS 5'-> CGP 30'		3.53529			SF 5'	6.57978
		cfu/g	3990	2.97881		cfu/g	3430	3.04449		cfu/g		3800000
		Niven&PCR				Niven&PCR				Niven&PCR		4.60603
rep 1C	LA+SDS 5' ->* CGP 30'			2.79239		SDS 5'-> CGP 30'		3.61805			SF 5'	6.6721
		cfu/g	620	3.87971		cfu/g	4150	3.05405		cfu/g		4700000
		Niven&PCR				Niven&PCR				Niven&PCR		5.69693
mix 5 ceppi			T 540 nm	0.372
						a	b
conteggio	inoculo 8 febbraio 2017		0.1 ml diluizione 10^-6			73	75		74000000	CFU/ml
inoculo 0.02 ml									1480000
Conteggio semine omogenato in 18 ml TSB+ incubato per 1 ora a temp. ambiente								ritagliata parte spot equivalente a circa 2g
2017-02-08			inoculo	Log inoculo
			740000	5.86923
rep 2A	LA+SDS 5' ->* CGP 30'			0.954243		SDS 5'-> CGP 30'		1.8451			SF 5'	5.09342		NI	0	CFU ml-1
		cfu/g	9	4.13918		cfu/g	70	3.24832		cfu/g	124000			<10^3		2
		Niven&PCR	nd			Niven&PCR	1			Niven&PCR	1	0.167568
rep 2B	LA+SDS 5' ->* CGP 30'			0.954243		SDS 5'-> CGP 30'		2.53782			SF 5'	5.09864			0
		cfu/g	9	4.1444		cfu/g	345	2.56082		cfu/g	125500
		Niven&PCR	nd			Niven&PCR	1			Niven&PCR	1	0.169595
rep 2C	LA+SDS 5' ->* CGP 30'			0.954243		SDS 5'-> CGP 30'		0.954243			SF 5'	5.19866			0
		cfu/g	9	4.24441		cfu/g	23.3333	4.24441		cfu/g	158000
		Niven&PCR	nd			Niven&PCR	0			Niven&PCR	1	0.213514
						a	b
conteggio	inoculo 16 maggio 2017		0.1 ml diluizione 10^-6			73	83		78000000	CFU/ml
inoculo 0.02 ml									1560000
2017-05-17			inoculo	Log inoculo
			780000	5.89209																inoculo
																				Media	5.89259
rep 3A	LA+SDS 5' ->* CGP 30'			3.18526		SDS 5'-> CGP 30'		2.51055			SF 5'	5.30103			NI					sd	0.0236151
		cfu/g	3830	2.11577		cfu/g	540	2.79048		cfu/g	250000			cfu/g	5000	3.77815
		Niven&PCR	0.4			Niven&PCR	0.6			Niven&PCR	0.8	0.97561		Niven&PCR	1
rep3B	LA+SDS 5' ->* CGP 30'			2.98468		SDS 5'-> CGP 30'		1.47712			SF 5'	5.4216
		cfu/g	2413.33	2.43693		cfu/g	50	3.94448		cfu/g	440000			cfu/g	4000
		Niven&PCR	0.4			Niven&PCR	0.6			Niven&PCR	0.6	0.985075		Niven&PCR	1
rep 3C	LA+SDS 5' ->* CGP 30'			3.15836		SDS 5'-> CGP 30'		2.67394			SF 5'	4.81954
		cfu/g	1800	1.66118		cfu/g	590	2.1456		cfu/g	110000			cfu/g	9000
		Niven&PCR	0.8			Niven&PCR	0.8			Niven&PCR	0.6	0.948276		Niven&PCR	0.4
												#DIV/0!
SUMMARY
	Rep1	LA+SDS 5' ->* CGP 30'				SDS 5'-> CGP 30'					SF 5'
		media	2.72384			media	3.51996				media	6.59445
		dev.st	0.913342			dev.st	0.106584				dev.st
		diff.	3.87061			diff.	3.07449				recupero	4.80805
	Rep2	LA+SDS 5' ->* CGP 30'				SDS 5'-> CGP 30'					SF 5'
		media	0.954243			media	1.77905				media	5.13024
		dev.st	0			dev.st	0.793851				dev.st	0.0593077
		diff.	4.176			diff.	3.35119				recupero	0.183559
	Rep3	LA+SDS 5' ->* CGP 30'				SDS 5'-> CGP 30'					SF 5'
		media	3.10943			media	2.22054				media	5.18073
		dev.st	0.108875			dev.st	0.648979				dev.st	0.31855
		diff.	2.07129			diff.	2.96019				recupero	#DIV/0!
						media				mediana	dev.st
A	LA+SDS 5' ->* CGP 30'		3.37264	1.13729		1.2625	2.60097	-0.0457575		0.653213	1.09642
B	SDS 5'-> CGP 30'		3.12862	0.201041		1.50652	2.61805	-0.0457575		0.653213	0.938059
														recupero	#DIV/0!	±	#DIV/0!
		LA+SDS 5' ->* CGP 30'	3.37264
		SDS 5'-> CGP 30'	3.12862
						Reduction CFU/g counts Specific Histamine Producing Bacteria (Niven Agar)
Filetti sgombro Lotto 4 (26 feb 2017)
						a	b
conteggio	inoculo 17 Gennaio 2017		0.1 ml diluizione 10^-6			22	43		325000000	CFU/ml
inoculo 0.02 ml									6500000
			inoculo	Log inoculo
			6500000	6.81291
Conteggio semine omogenato in 18 ml TSB+ incubato per 1 ora a temp. ambiente								ritagliata parte spot equivalente a circa 2g
rep 3A	LA+SDS 5' ->* CGP 30'			#VALUE!		SDS 5'-> CGP 30'		#VALUE!			SF 5'	5.61278		NI		5.47712
			>300*10^3	#VALUE!			>300*10^3	#VALUE!			410000				300000
										Niven +ve	1	1.36667		Niven +ve	0.5
rep3B	LA+SDS 5' ->* CGP 30'			#VALUE!		SDS 5'-> CGP 30'		#VALUE!			SF 5'	5.57403				4.53148
			>300*10^3	#VALUE!			>300*10^3	#VALUE!			375000				34000
										Niven +ve	0.6	0.0573921		Niven +ve	0.4
rep 3C	LA+SDS 5' ->* CGP 30'			5.14613	§	SDS 5'-> CGP 30'		#VALUE!			SF 5'	5.4456				5.16137
			140000	0.299476			>300*10^3	#VALUE!			279000				145000
		Niven +ve	0.7							Niven +ve	0.6	0.0419865		Niven +ve	0.6
					§
					la presenza di batteri positivi su campioni non inoculati è equivalente a quelli trovati in qs campione
					la parte inferiore (quella interna del filetto) non è stata inoculata, ma era già positiva (vedi NI)

## Sheet: Lot 1_3 P phosphoreum
Test efficacia sanificazione sgombri con acido lattico + SDS e cold gas plasma
Sgombri interi
contaminate sulla cute con 0,02 ml di sospensione circa 10^8/ ml (spot su pelle lungo la linea mediana dall'opercolo alla pinna caudale)
tempo di contatto 18 ore (6°C)
lavaggio con LA (2%) + SDS 0.05%; NaCl0.85% (SF - Controllo)
pelle lavata con LA+SDS trattate e trattate SDS o cold gas plasma+SDS per 30 minuti*
P. phosphoreum
mix 6 ceppi			T 540 nm	0.55
						a	b
conteggio	inoculo 17 Gennaio 2017		0.1 ml diluizione 10^-6			20	47		33500000	CFU/ml
inoculo 0.02 ml									670000
Conteggio semine omogenato in 18 ml TSB+ incubato per 1 ora a temp. ambiente								ritagliata parte spot equivalente a circa 2g
			inoculo	Log inoculo
2017-01-18			335000	5.52504
rep 1A	LA+SDS 5' ->* CGP 30'			2.77085		SDS 5'-> CGP 30'		3.08991			SF 5'	6.98114		NI	NC > 10^6/ml
		CFU/g	590	4.21029			1230	3.89123		CFU/g		9575000			6.30103
		PCR+ve	1			PCR+ve	1			PCR+ve	0.5
rep 1B	LA+SDS 5' ->* CGP 30'			2.76343		SDS 5'-> CGP 30'		3.07188			SF 5'	6.8
		CFU/g	580	4.03657			1180	3.72812		CFU/g
		PCR+ve	1							PCR+ve	0.5	#DIV/0!
rep 1C	LA+SDS 5' ->* CGP 30'			2.77815		SDS 5'-> CGP 30'		3.17609			SF 5'	6.9
		CFU/g	600	4.12185		CFU/g	1500	3.72391		CFU/g
		PCR+ve	1			PCR+ve				PCR+ve	0.5
mix 6 ceppi			T 540 nm	0.399
						a	b
conteggio	inoculo 17 Gennaio 2017		0.1 ml diluizione 10^-6			41	45		43000000	CFU/ml
inoculo 0.02 ml									860000
Conteggio semine omogenato in 18 ml TSB+ incubato per 1 ora a temp. ambiente								ritagliata parte spot equivalente a circa 2g
			inoculo	Log inoculo
2017-02-08			430000	5.63347
rep 2A	LA+SDS 5' ->* CGP 30'			2.68124		SDS 5'-> CGP 30'		3.20412			SF 5'	6.04922		NI		4.95424	4.93719
		CFU/g	480	3.36798		CFU/g	1600	2.8451		CFU/g	1120000				90000
		PCR+ve	1			PCR+ve				PCR+ve	1
rep 2B	LA+SDS 5' ->* CGP 30'			2.49136		SDS 5'-> CGP 30'		3.25527			SF 5'	5.97543				4.90309
		CFU/g	310	3.48407		CFU/g	1800	2.72016		CFU/g	945000				80000
		PCR+ve	1			PCR+ve				PCR+ve				PCR+ve	1
rep 2C	LA+SDS 5' ->* CGP 30'			3.90309		SDS 5'-> CGP 30'		3.99782			SF 5'	5.90309				4.95424
		CFU/g	8000	2		CFU/g	9950	1.90527		CFU/g	800000				90000
		PCR+ve	1			PCR+ve				PCR+ve
conteggio	inoculo 16 maggio 2017		0.1 ml diluizione 10^-6			75	57		6600000	CFU/ml				trasm 540nm		45.2	percento
inoculo 0.02 ml									132000			#VALUE!
			inoculo	Log inoculo
2017-05-17			66000	4.81954																inoculo
																				Media	5.32602
rep 3A	LA+SDS 5' ->* CGP 30'			2.73239		SDS 5'-> CGP 30'		3.29003			SF 5'	4.97772		NI		0				sd	0.441958
		CFU/g	540	2.24533		CFU/g	1950	1.68769		CFU/g	95000				0
		PCR+ve	1			PCR+ve	1			PCR+ve	1	1.03282
rep3B	LA+SDS 5' ->* CGP 30'			2.53148		SDS 5'-> CGP 30'		3.33176			SF 5'	5.14613				0
		CFU/g	340	2.61465		CFU/g	2146.67	1.81436		CFU/g	140000				0
		PCR+ve	1			PCR+ve	1			PCR+ve	1	1.06776		PCR+ve	1
rep 3C	LA+SDS 5' ->* CGP 30'			2.49136		SDS 5'-> CGP 30'		3.47373			SF 5'	4.39794				0
		CFU/g	310	1.90658		CFU/g	2976.67	0.92421		CFU/g	25000				0
		PCR+ve	1			PCR+ve	1			PCR+ve	1	0.912522
SUMMARY
	Rep1	LA+SDS 5' ->* CGP 30'				SDS 5'-> CGP 30'					SF 5'
		media	2.77085			media	3.20412				media	6.04922
		dev.st	0			dev.st	0.11534				dev.st
		diff.	3.27837			diff.	2.8451				recupero	#DIV/0!
	Rep2	LA+SDS 5' ->* CGP 30'				SDS 5'-> CGP 30'					SF 5'
		media	3.02523			media	3.48574				media	5.97591
		dev.st	0.766153			dev.st	0.444215				dev.st	0.0730652
		diff.	2.95068			diff.	2.49017				recupero	#DIV/0!
	Rep3	LA+SDS 5' ->* CGP 30'				SDS 5'-> CGP 30'					SF 5'
		media	2.58508			media	3.36518				media	4.8406
		dev.st	0.129146			dev.st	0.0962979				dev.st	0.392491
		diff.	2.25552			diff.	1.47542				recupero	1.00437
						media				mediana	dev.st
	LA+SDS 5' ->* CGP 30'		2.82819	0.52231		3.59063	4.52504	3.03657		0.653213	0.813871
	SDS 5'-> CGP 30'		2.27023	0.710834		2.80968	2.89123	2.72812		0.653213	0.11534
					Reduction CFU/g counts Psychrophilic Bacteria (Marine Agar)
Filetti sgombro Lotto 4 (26 feb 2017)
						a	b
conteggio	inoculo 17 Gennaio 2017		0.1 ml diluizione 10^-6			28	13		205000000	CFU/ml
inoculo 0.02 ml									4100000
			inoculo	Log inoculo
			4100000	6.61278
Conteggio semine omogenato in 18 ml TSB+ incubato per 1 ora a temp. ambiente								ritagliata parte spot equivalente a circa 2g
rep 3A	LA+SDS 5' ->* CGP 30'			#VALUE!		SDS 5'-> CGP 30'		5.47712			SF 5'	3.05445		NI		2.92867
			>300*10^3	#VALUE!			300000	-2.42267			1285000				720000
										PCR+ve	0.5	1.78472
rep3B	LA+SDS 5' ->* CGP 30'			#VALUE!		SDS 5'-> CGP 30'		#VALUE!			SF 5'	5.89625				3.07306
			>300*10^3	#VALUE!			>300*10^3	#VALUE!			787500				1400000
											0.5	0.430328		PCR+ve	0.5
rep 3C	LA+SDS 5' ->* CGP 30'			5.47712		SDS 5'-> CGP 30'		#VALUE!			SF 5'	5.6744				3.18086
			300000	0.197281			>300*10^3	#VALUE!			472500				2300000
											0.5	0.173077

## Sheet: L1_3 stat istamina
		Treatment													NTP x 30min		Control	Not-inoculated							histamine in TSB+ (ppm)										Histamine concentration in TSB+ at 20°C for 24h								Histamine concentration in TSB+ at 5°C for 48h
		ppm (µg/ml)						Log cfu							LA + SDS	SDS	normal saline									M. psychrotolerans
	Incubation in HB	A	B	C	NI			A	B	C	NI			Lot												Lotto
2017-01-18	20°C x 24h	0	8.41	1501	NE		Morganella psych.	1.77815	3.40654	6.53148	0.778151	*	M. psychrotolerans	Jan 18	1.77815	3.40654	6.53148	6								1	2	3		Mean	Lot1	Lot2	Lot3
2017-01-18	5°C x 48h	0	0	6.46	NE		Photobacterium phosph.	2.77085	3.08991	6.98114	0.799412	*		Feb 8	0.954243	1.8451	5.09342	0.9							SDS-CP	8.82663	0	24.8836		NTAP-SDS	8.4066	0	22.9353
														May 17	3.10943	2.22054	5.18073	3.77815							SDS-CP	8.35111	0	21.9477		NTAP-SDS-LA	0	0	105.966
2017-02-08	20°C x 24h	0	0	830.5	NE		Morganella psych.	0.954243	1.8451	5.09342	ND				1.94728	2.49072	5.60188	3.55938							SDS-CP	8.04207	0	21.9747		control	1501.15	830.46	3539.59
2017-02-08	5°C x 48h	0	0	208.7	NE		Photobacterium phosph.	2.68124	3.20412	6.04922	4.95424	*			1.0875	0.815032	0.806243	2.55703		0.00473865	0.00465286				LA-SDS-CP	0	0	99.2843
																									LA-SDS-CP	0	0	112.303		SD	Lot1	Lot2	Lot3
													P. phosphoreum	Jan 18	2.77085	3.08991	6.98114	6.30103							LA-SDS-CP	0	0	106.31		NTAP-SDS	0.395214	0	1.68728
2017-05-17	20°C x 24h	142.939	96.6954	3535.33	0		Morganella psych.	3.10943	2.22054	5.18073	3.77815	*		Feb 8	2.68124	3.20412	6.04922	4.95424							NaCl	1521.66	834.702	3796.49		NTAP-SDS-LA	0	0	6.51615
2017-05-17	5°C x 48h	0	0	40.87	0		Photobacterium phosph.	2.58508	3.36518	4.8406	ND			May 17	2.58508	3.36518	4.8406	0.9							NaCl	1562.69	819.653	3336.42		control	73.955	9.43105	234.693
															2.67906	3.21973	5.95698	4.05176							NaCl	1419.11	837.025	3485.86
															0.0929062	0.138298	1.07325	2.81134		0.00310535	0.0059316
																										P. phopsphoreum
															NTP x 30min		Control	Not-inoculated								Lotto
															LA + SDS	SDS	normal saline									1	2	3		Mean	Lot1	Lot2	Lot3
														Lot											SDS-CP	0	0	0		NTAP-SDS	0	0	0		Inoculum MP								Inoculum PP
													20°C x 24h	Jan 18	0	8.41	1501	ne							SDS-CP	0	0	0		NTAP-SDS-LA	0	0	0
														Feb 8	0	0	830.5	ne							SDS-CP	0	0	0		control	6.45768	209	41
														May 17	142.939	96.6954	3535.33	nd							LA-SDS-CP	0	0	0
A	Inoculated, treated with LA&SDS 5min CP 30min														47.6463	35.0351	1955.61								LA-SDS-CP	0	0	0		SD	Lot1	Lot2	Lot3
B	Inoculated, treated with SDS 5min CP 30min														82.5259	53.5647	1408.56			0.0395965	0.0388333				LA-SDS-CP	0	0	0		NTAP-SDS	0	0	0
C	Inoculated, rinsed with NaCl 0.85% 5min																								NaCl	6.71738	206.098	43.3819		NTAP-SDS-LA	0	0	0
NI	not inoculated, not treated												5°C x 48h	Jan 18	0	0	6.46	ne							NaCl	6.34612	207.886	41.0527		control	0.225647	3.06962	2.6006
														Feb 8	0	0	208.7	ne							NaCl	6.30954	212.078	38.1899
														May 17	0	0	40.87	nd																	Analisi varianza: a due fattori con replica								Analisi varianza: a due fattori con replica
															0	0	85.3433									48h	48h	48h
															0	0	108.207			0.121838	0.121838														RIEPILOGO	1	2	3	Totale				RIEPILOGO	1	2	3	Totale
																																			SDS-CP								SDS-CP
																																			Conteggio	3	3	3	9				Conteggio	3	3	3	9
																									CFU in 5cm2	M. psychrotolerans									Somma	25.2198	0	68.8059	94.0258				Somma	0	0	0	0
																										Lotto									Media	8.4066	0	22.9353	10.4473				Media	0	0	0	0
																										1	2	3							Varianza	0.156194	0	2.84691	101.724	10.0858			Varianza	0	0	0	0	0
																									SDS-CP	3.40654	1.8451	2.51055
								LA + SDS	SDS	normal saline					LA + SDS	SDS	normal saline								SDS-CP	3.53529	2.53782	1.47712							LA-SDS-CP								LA-SDS-CP
								0	8.41	1501					0	0	6.46								SDS-CP	3.61805	0.954243	2.67394							Conteggio	3	3	3	9				Conteggio	3	3	3	9
								0	0	830.5					0	0	208.7								LA-SDS-CP	1.77815	0.954243	3.18526							Somma	0	0	317.897	317.897				Somma	0	0	0	0
								142.939	96.6954	3535.33					0	0	40.87								LA-SDS-CP	3.60097	0.954243	2.98468							Media	0	0	105.966	35.3219				Media	0	0	0	0
																									LA-SDS-CP	2.79239	0.954243	3.15836							Varianza	0	0	42.4602	2817.8	53.083			Varianza	0	0	0	0	0
																									NaCl	6.53148	5.09342	5.30103
								Analisi varianza: ad un fattore							Analisi varianza: ad un fattore										NaCl	6.57978	5.09864	5.4216							NaCl								NaCl
																									NaCl	6.6721	5.19866	4.81954							Conteggio	3	3	3	9				Conteggio	3	3	3	9
								RIEPILOGO							RIEPILOGO																				Somma	4503.45	2491.38	10618.8	17613.6				Somma	19.373	626.061	122.625	768.059
								Gruppi	Conteggio	Somma	Media	Varianza			Gruppi	Conteggio	Somma	Media	Varianza																Media	1501.15	830.46	3539.59	1957.07				Media	6.45768	208.687	40.8748	85.3399
								LA + SDS	3	142.939	47.6463	6810.52			LA + SDS	3	0	0	0																Varianza	5469.34	88.9446	55081	1.50821e+06	1228.09			Varianza	0.0509165	9.42258	6.7631	8784.34	93.7248
								SDS	3	105.105	35.0351	2869.17			SDS	3	0	0	0							P. phopsphoreum
								normal saline	3	5866.83	1955.61	1.98403e+06			normal saline	3	256.03	85.3433	11708.7							Lotto									Totale								Totale
																										1	2	3							Conteggio	9	9	9					Conteggio	9	9	9
																									SDS-CP	3.08991	3.20412	3.29003							Somma	4528.67	2491.38	11005.5					Somma	19.373	626.061	122.625
								ANALISI VARIANZA							ANALISI VARIANZA										SDS-CP	3.07188	3.25527	3.33176							Media	503.186	276.82	1222.83		0.00533825			Media	2.15256	69.5624	13.6249		0
								Origine della variazione	SQ	gdl	MQ	F	Valore di significatività	F crit	Origine della variazione	SQ	gdl	MQ	F	Valore di significatività	F crit				SDS-CP	3.17609	3.99782	3.47373							Varianza	561594	172438	3.03422e+06					Varianza	10.4381	10889.9	419.379
								Tra gruppi	7.3291e+06	2	3.66455e+06	5.51416	0.043746	5.14325	Tra gruppi	14567	2	7283.48	1.86618	0.234315	5.14325				LA-SDS-CP	2.77085	2.68124	2.73239
								In gruppi	3.98742e+06	6	664570				In gruppi	23417.3	6	3902.89							LA-SDS-CP	2.76343	2.49136	2.53148
																									LA-SDS-CP	2.77815	3.90309	2.49136							ANALISI VARIANZA								ANALISI VARIANZA
								Totale	1.13165e+07	8					Totale	37984.3	8								NaCl	6.98114	6.04922	4.97772							Origine della variazione	SQ	gdl	MQ	F	Valore di significatività	F crit		Origine della variazione	SQ	gdl	MQ	F	Valore di significatività	F crit
																									NaCl	6.8	5.97543	5.14613							Campione	2.24491e+07	2	1.12246e+07	1664.69	3.75933e-21	3.55456		Campione	43697.4	2	21848.7	12110.8	6.86629e-29	3.55456
																									NaCl	6.9	5.90309	4.39794							Colonne	4.39219e+06	2	2.1961e+06	325.698	7.35036e-15	3.55456		Colonne	23414.1	2	11707	6489.26	1.87505e-26	3.55456
																																			Interazione	7.57551e+06	4	1.89388e+06	280.876	5.94216e-16	2.92774		Interazione	46828.2	4	11707	6489.26	3.6828e-28	2.92774
																																			In	121369	18	6742.74					In	32.4732	18	1.80407
								CFU in 5 cm2 M. psychrotolerans									CFU in 5 cm2 P. phosphoreum
																																			Totale	3.45382e+07	26						Totale	113972	26
								Analisi varianza: a due fattori con replica									Analisi varianza: a due fattori con replica
								RIEPILOGO	1	2	3	Totale					RIEPILOGO	1	2	3	Totale
								SDS-CP									SDS-CP
								Conteggio	3	3	3	9					Conteggio	3	3	3	9
								Somma	10.5599	5.33716	6.66161	22.5587					Somma	9.33788	10.4572	10.0955	29.8906
								Media	3.51996	1.77905	2.22054	2.50652					Media	3.11263	3.48574	3.36518	3.32118
								Varianza	0.0113602	0.6302	0.421174	0.879955	0.938059				Varianza	0.00310208	0.197327	0.00927328	0.0796168	0.282165
								LA-SDS-CP									LA-SDS-CP
								Conteggio	3	3	3	9					Conteggio	3	3	3	9
								Somma	8.17152	2.86273	9.3283	20.3625					Somma	8.31243	9.07569	7.75523	25.1434
								Media	2.72384	0.954243	3.10943	2.2625					Media	2.77081	3.02523	2.58508	2.79371
								Varianza	0.834194	0	0.0118538	1.20214	1.09642				Varianza	5.41949e-05	0.586991	0.0166788	0.187551	0.433072
								NaCl									NaCl
								Conteggio	3	3	3	9					Conteggio	3	3	3	9
								Somma	19.7834	15.3907	15.5422	50.7163					Somma	20.6811	17.9277	14.5218	53.1307
								Media	6.59445	5.13024	5.18073	5.63514					Media	6.89371	5.97591	4.8406	5.90341
								Varianza	0.00510483	0.00351741	0.101474	0.545661	0.738688				Varianza	0.00823246	0.00533852	0.154049	0.835228	0.913908
								Totale									Totale
								Conteggio	9	9	9						Conteggio	9	9	9
								Somma	38.5148	23.5906	31.5321						Somma	38.3314	37.4606	32.3726
								Media	4.27942	2.62118	3.50356						Media	4.25905	4.16229	3.59695
								Varianza	3.34616	3.82715	1.86401						Varianza	3.92932	2.08736	1.0291
								ANALISI VARIANZA									ANALISI VARIANZA
								Origine della variazione	SQ	gdl	MQ	F	Valore di significatività	F crit			Origine della variazione	SQ	gdl	MQ	F	Valore di significatività	F crit
								Campione	63.6675	2	31.8337	141.912	9.54247e-12	3.55456			Campione	49.8491	2	24.9246	228.655	1.602e-13	3.55456
								Colonne	12.3909	2	6.19546	27.6189	3.27218e-06	3.55456			Colonne	2.30205	2	1.15103	10.5594	0.000924675	3.55456
								Interazione	4.59334	4	1.14833	5.11918	0.0062133	2.92774			Interazione	4.55502	4	1.13876	10.4468	0.000148159	2.92774
								In	4.03776	18	0.22432						In	1.96209	18	0.109005
								Totale	84.6895	26							Totale	58.6683	26

## Sheet: L2 histamine accum
Sgombro 08-02-17 lotto 2
campione C MP - lavaggio con fisiologica								campione C PP - lavaggio con fisiologica
CAMPIONE	PROVA-1	PROVA-2	PROVA-3	MEDIA	DEV STD			CAMPIONE	PROVA-1	PROVA-2	PROVA-3	MEDIA	DEV STD
2	0	0	0	0	0			2	0	0	0	0	0
6	0	0	0	0	0			6	0	0	0	0	0
11	0	0	0	0	0			11	0	0	0	0	0
14	4.07	4.622	4.399	4.36367	0.277691			14	0	0	0	0	0
18	103.6	107.4	104.8	105.267	1.94251			18	4.04026	4.20933	4.27018	4.17326	0.119131
24	834.7	819.7	837	830.467	9.39486			24	6.79005	6.83882	6.88294	6.83727	0.0464685
								36	81.412	85.3886	80.948	82.5829	2.44086
								48	206.098	207.886	212.078	208.687	3.06962

## Sheet: L4_5 5deg_10d meat
2 Lotti di sgombro acquistati in diverse settimane
conservazione in congelatore per 2-3 settimane; decongelati in frigo per 48 ore;																	50
inoculati 24 ore prima del trattamento con COLD PLASMA con 20 microL diluizione T540nm 40%
* mix ceppi diluizione in TSB+ T540 40%																		conteggio inoculi (cfu/ml)
Morganella psychrotolerans (mix ceppi Mp1-Mp5) e Photobacteriun phosphoreum (mix ceppi P1-P4) tenuti a 5°C prima dell'inoculo															Mp mix 34.5% T540nm			21000000	7.32
2020-11-17															Pp mix 39.6% T540 nm			39000000	7.59
fettine filetto con pelle 2x2x1 cm				inoculo parte pelle trattata con UV per 30 min						50 microL	messi in vaschette per pesata				5g	istamina
										10 microL					1g	conteggio
pretrattamento con SDS 0.05% o lavaggio in NaCl 0.85% per 5 min, risciacquo con 18 ml acqua deionizzata
trattamento in DBD chamber 2cm dall'elettrodo					19.15 V and 3.15 ± 0.5 A for 30 min												Histamine after 10 days at 5°C
inoculo MP		5°C	SDS-CP			5°C	NaCl-CP			5°C	NaCl							M. psychrotolerans
2 repliche		a	b	c		a	b	c		a	b	c						Lotto
Lotto 1 30/10	teorico	5.32				5.32				5.32								1	2			Mean	Lot1	Lot2
N=9	conteggio												a 10 gg				SDS-CP	9.37	4.66			NTAP-SDS	11.28	2.68
cfu/g	MacCon	0								1.3			Istamina				SDS-CP	14.26	0			NTAP	12.97	1.56
colonie inc 10gg	Marine	2.7								3.4							SDS-CP	10.2	3.39			control	47.11	17.94
a 10 gg	istamina	9.37	14.26	10.2		17.58	12.34	9		40.45	35.17	65.71					NaCl-CP	17.58	0
	stdev	0.02	1.3	0.92		1.14	0.21	0.64		0.34	1.08	2.25					NaCl-CP	12.34	0
																	NaCl-CP	9	4.69			SD	Lot1	Lot2
inoculo MP																	NaCl	40.45	14.67			NTAP-SDS	2.61676	2.40903
Lotto 2 6/11		a	b	c		a	b	c		a	b	c					NaCl	35.17	19.92			NTAP	4.32492	2.70777
N=9		5.32				5.32				5.32							NaCl	65.71	19.23			control	16.323	2.85284
cfu/g	MacCon	2.7								3.74
	Marine	4.16								4.5								P. phopsphoreum
a 10 gg	istamina	4.66	0	3.39		0	0	4.69		14.67	19.92	19.23						Lotto
																		1	2			Mean	Lot1	Lot2
inoculo PP		5°C	SDS-CP			5°C	NaCl-CP			5°C	NaCl						SDS-CP	56.68	0			NTAP-SDS	59.74	17.4
2 repliche		a	b			a	b	c		a	b	c					SDS-CP	66.59	25.33			NTAP	65.55	32.63		Analisi varianza: a due fattori con replica								Analisi varianza: a due fattori con replica
Lotto 1		5.59				5.59		T0 CFU		5.59							SDS-CP	55.96	26.88			control	79.09	53.72
N=9													a 10 gg				NaCl-CP	71.2	26.48							RIEPILOGO	1	2	Totale					RIEPILOGO	1	2	Totale
																	NaCl-CP	66.19	47.46							SDS-CP								SDS-CP
cfu/g	MacCon	0								2.13			Istamina				NaCl-CP	59.25	23.96			Mean	Lot1	Lot2		Conteggio	3	3	6					Conteggio	3	3	6
	Marine	2.9								4.11							NaCl	68.23	35.44			NTAP-SDS	5.94031	15.0916		Somma	34	8	42					Somma	179	52	231
a 10 gg	istamina	56.68	66.59	55.96		71.2	66.19	59.25		68.23	82.75	86.3					NaCl	82.75	54.73			NTAP	6.00092	12.9019		Media	11	3	7					Media	60	17	39
		1.42	0.73	0.51		1.62	3.63	3.42		3.59	0.24	0.29					NaCl	86.3	70.98			control	9.5739	17.7917		Varianza	7	6	27	5.2167				Varianza	35	228	643	25.3579
inoculo PP																	Mp (MacConkey)									NaCl-CP								NaCl-CP
Lotto 2		a	b			a	b	c		a	b	c						L1	L2							Conteggio	3	3	6					Conteggio	3	3	6
N=9																	SDS-CP	0	2.7							Somma	39	5	44					Somma	197	98	295
cfu/g	MacCon	2.6								3.4							SDS-CP	0	2.6							Media	13	2	7					Media	66	33	49
	Marine	4.4								4.56							NaCl	1.3	3.74							Varianza	19	7	49	7.03358				Varianza	36	166	406	20.1488
a 10 gg	istamina	0	25.33	26.88		26.48	47.46	23.96		35.44	54.73	70.98					NaCl	2.13	3.4
																	Pp (MA)									NaCl								NaCl
																		L1	L2							Conteggio	3	3	6					Conteggio	3	3	6
Tutti coperti con film (per evitare essiccamento)					Conservati in cella frigo per 10 giorni												SDS-CP	2.7	4.16							Somma	141	54	195					Somma	237	161	398
test per misurare la concentrazione d'istamina																	SDS-CP	2.9	4.4							Media	47	18	33					Media	79	54	66
																	NaCl	3.4	4.5							Varianza	266	8	365	19.1075				Varianza	92	317	356	18.8805
																	NaCl	3.59	4.56
*Test per valutare l'attività enzimatica in TSBH+																										Totale								Totale
Skin tissue (approximately 5 cm2 , 1 g) was aseptically removed from the samples in correspondence of the inoculum spots and placed in 19 mL of TSBH+ (1:20 dilution).																										Conteggio	9	9						Conteggio	9	9
After homogenates of mixture were incubated at 2-5 °C for 7 days for detection of M. psychrotolerans and P. phosphoreum HDC activity																										Somma	214.08	66.56						Somma	613.15	311.26
Two mL of the cultures was also used to assay for the presence of histamine using the enzymatic biosensor																										Media	23.7867	7.39556						Media	68.1278	34.5844
																										Varianza	379.525	68.0955						Varianza	114.691	427.08
lot 6 (30oct) and 7 (6nov)
Count Mp (MacConkey agar)								Count Pp (Marine agar)
Analisi varianza: a due fattori con replica								Analisi varianza: a due fattori con replica																		ANALISI VARIANZA								ANALISI VARIANZA
																										Origine della variazione	SQ	gdl	MQ	F	Valore di significatività	F crit		Origine della variazione	SQ	gdl	MQ	F	Valore di significatività	F crit
RIEPILOGO	L1	L2	Totale					RIEPILOGO	L1	L2	Totale															Campione	2581.06	2	1290.53	24.7176	5.55e-05	3.88529		Campione	2370.02	2	1185.01	8.13771	0.005843	3.88529
SDS-CP								SDS-CP																		Colonne	1209.01	1	1209.01	23.1562	0.000425	4.74723		Colonne	5063.2	1	5063.2	34.77	7.29e-05	4.74723
Conteggio	2	2	4					Conteggio	2	2	4															Interazione	373.375	2	186.688	3.57564	0.06052	3.88529		Interazione	216.709	2	108.355	0.744092	0.495869	3.88529
Somma	0	5.30103	5.30103					Somma	5.6021	8.55931	14.1614															In	626.532	12	52.211					In	1747.44	12	145.62
Media	0	2.65	1.33					Media	2.8	4.28	3.54
Varianza	0	0	2.34	1.53				Varianza	0.02	0.03	0.75	0.86														Totale	4789.97	17						Totale	9397.37	17
NaCl								NaCl
Conteggio	2	2	4					Conteggio	2	2	4
Somma	3.4314	7.1383	10.5697					Somma	6.9879	9.0606	16.0485
Media	1.72	3.57	2.64					Media	3.49	4.53	4.01
Varianza	0.34	0.06	1.28	1.13				Varianza	0.02	0	0.36	0.6
Totale								Totale
Conteggio	4	4						Conteggio	4	4
Somma	3.4314	12.4393						Somma	12.59	17.6199
Media	0.8578	3.10983						Media	3.1475	4.40498
Varianza	1.0958	0.302405						Varianza	0.1731	0.030951
ANALISI VARIANZA								ANALISI VARIANZA
Origine della variazione	SQ	gdl	MQ	F	Valore di significatività	F crit		Origine della variazione	SQ	gdl	MQ	F	Valore di significatività	F crit
Campione	3.4698	1	3.46982	34.0851	0.0043	7.70865		Campione	0.4452	1	0.445179	25.6935	0	7.70865
Colonne	10.143	1	10.1429	99.6372	0.0006	7.70865		Colonne	3.1625	1	3.1625	182.524	0	7.70865
Interazione	0.3176	1	0.317641	3.12028	0.1521	7.70865		Interazione	0.0978	1	0.097811	5.64518	0	7.70865
In	0.4072	4	0.101799					In	0.0693	4	0.017327
Totale	14.338	7						Totale	3.7748	7

## Sheet: L6_7 zerodeg & cultures
Morganella psychrotolerans
	inoculo	conteggio			riduzione log10 cfu/ml
		NaCl-CP	NaCl-SDS					M. psychrotolerans
rip a	7.73239	6.53656	6.18752		1.19584	1.54487		NaCl-NTAP	1.19584	0.0159657	1.23354		1.20126
rip b	7.73239	6.60206	6.78675		1.13033	0.945642		NaCl-NTAP	1.13033
rip c	7.73239	6.35793	6.716		1.37446	1.01639		NaCl-NTAP	1.37446
								SDS-NTAP	1.54487	0.107229	1.16897
P.phosphoreum	inoculo	conteggio						SDS-NTAP	0.945642
		NaCl-CP	NaCl-SDS		riduzione log10 cfu/ml			SDS-NTAP	1.01639
rip a	7.56229	0	0		7.56229	7.56229
rip b	7.56229	0	0		7.56229	7.56229		SDS vs NaCl	TTEST	0.386989
rip c	7.56229	0	0		7.56229	7.56229
								Test t: due campioni assumendo varianze diverse
									M. psychrotolerans		P. phosphoreum
									NTAP	SDS-NTAP	NTAP	SDS-NTAP
								Media	1.23354	1.16897	7.56229	7.56229
								Varianza	0.0159657	0.107229
								dev.st	0.126355	0.327459
								Osservazioni	3	3
								Differenza ipotizzata per le medie	0
								gdl	3
								Stat t	0.318656
								P(T<=t) una coda	0.385442
								t critico una coda	2.35336
								P(T<=t) due code	0.770884
								t critico due code	3.18245
								P. phosphoreum
								NaCl-NTAP	7.56229
								NaCl-NTAP	7.56229
								NaCl-NTAP	7.56229
								SDS-NTAP	7.56229
								SDS-NTAP	7.56229
								SDS-NTAP	7.56229
	Controllo HPB *
	non inoculati			inoculati
	1g + 19ml TSBH+			1g + 19ml TSBH+									1g + 19ml TSBH+
a 7gg	48.88	±2.59 ppm		1087	±58.5 ppm								49.88	±2.59 ppm
	Inoculi e trattamento inoculi Pmix e Mmix							Campioni Sgombro 1:19 ml					Inoculi e trattamento inoculi Pmix e Mmix
	prima		Pmix		Mmix								prima
	Inoc 19/2	Inoc 20/2	In_NaClCP	In_SDS-CP	In_NaClCP	In_SDS-CP		Non inoculati					Inoc 19/3	Inoc 20/3
	incub 7 gg a 2-4°C		da -1 na -3; 3 rep		da -1 na -3; 3 rep								incub 7 gg a 2-4°C
	-5; 100 micrL	-4; 100micL	-1	-1	-3	-3		dil -3, 100 microL	dil -2				-5; 100 micrL	-4; 100micL
								Lotto 6
Mmix	7.73239	7.90309			6.51055	6.63212	MacCnk	200; 200	TNTC				7.73239	7.90309
Pmix	7.56229	8	0-0-0	0-0-0			MA	50; 30	200				7.56229	8
	Controllo HPB *												Controllo HPB *
	non inoculati			inoculati				Lotto 7					non inoculati
	1g + 19ml TSBH+			1g + 19ml TSBH+			MacCnk	1; 0	0				1g + 19ml TSBH+
	2.038	±0.171 ppm		598.08	±17 ppm		MA	0; 0	5.60206				3.038	±0.171 ppm
